# Supplementary material for: Prevalence of Neurocysticercosis in People with Epilepsy in the Eastern Province of Zambia
Source: PLoS Negl Trop Dis. 2015 Aug 18;9(8):e0003972. doi: 10.1371/journal.pntd.0003972 (PMC4540454; doi:10.1371/journal.pntd.0003972)
Supplement: S1 Table — (XLS) [file pntd.0003972.s003.xls]

## Sheet: S2 - table
Group	Age in Years	Gender	Clinical Diagnosis of Epilepsy	Age at first seizure	Scripps	Diagnostic Criteria (Gabriel et al. 2012)				Diagnostic Criteria (Del Brutto et al. 2012)				Diagnostic Test			CT results
						Minor	Major	Absolute	Diagnosis of NCC	Minor	Major	Absolute	Diagnosis of NCC	EITB	Ag-ELISA	Copro-Ag-ELISA	NCC on CT	Activity of lesion	Number of active lesions	Number of inactive lesions	Descriptive CT diagnosis
people with epilepsy	71	female	generalised seizures outside a specific age range	68	98	1	1	0	Probable NCC	1	1	0	Probable NCC	negative	negative	negative	highly suggestive of NCC	inactive	0	2	Two lesions right temporal as lesions highly suggestive of NCC
people with epilepsy	71	female	generalised seizures within a specific age range	19	97	1	2	0	Definitive NCC	1	1	0	Probable NCC	positive	positive	positive	no NCC lesion	no NCC lesion	0	0	Ischemia border zone ACA/MCA left
people with epilepsy	66	male	generalised seizures outside a specific age range	62	93	1	0	0	No NCC	1	0	0	No NCC	negative	negative	negative	no NCC lesion	no NCC lesion	0	0	Normal
people with epilepsy	62	male	generalised seizures outside a specific age range	37	94	1	0	0	No NCC	1	0	0	No NCC	negative	negative	negative	no NCC lesion	no NCC lesion	0	0	Normal
people with epilepsy	58	male	generalised seizures with focal signs	47	98	1	2	0	Definitive NCC	1	2	0	Definitive NCC	positive	negative	negative	highly suggestive of NCC	inactive	0	>10	Multiple calcifications both sides as lesions highly suggestive of NCC
people with epilepsy	57	female	complex partial seizures	50	94	2	0	0	No NCC	2	0	0	No NCC	negative	negative	positive	compatible with NCC	inactive	0	1	One possible lesion compatible with NCC
people with epilepsy	49	male	generalised seizures outside a specific age range	45	93	1	2	0	Definitive NCC	1	2	0	Definitive NCC	positive	negative	negative	highly suggestive of NCC	inactive	0	4	Four calcifications left frontal, both sides temporal and central occipical highly suggestive of NCC
people with epilepsy	48	female	generalised seizures with focal signs	32	98	1	0	0	No NCC	1	0	0	No NCC	negative	negative	negative	no NCC lesion	no NCC lesion	0	0	Normal
people with epilepsy	48	female	generalised seizures within a specific age range	25	98	1	2	0	Definitive NCC	1	2	0	Definitive NCC	positive	negative	negative	highly suggestive of NCC	inactive	0	>10	Multiple highly suggestive NCC calcifications both sides
people with epilepsy	48	female	generalised seizures within a specific age range	18	94	1	2	0	Definitive NCC	1	1	0	Probable NCC	positive	positive	negative	no NCC lesion	no NCC lesion	0	0	Normal
people with epilepsy	46	male	generalised seizures with focal signs	29	96	1	2	1	Definitive NCC	1	1	1	Definitive NCC	positive	positive	negative	definite NCC lesion	active	3	4	Multiple NCC cysts and four calcifications
people with epilepsy	43	male	generalised seizures outside a specific age range	40	100	1	2	0	Definitive NCC	1	1	0	Probable NCC	positive	positive	negative					No CT scan available
people with epilepsy	42	male	generalised seizures within a specific age range	25	100	1	2	0	Definitive NCC	1	2	0	Definitive NCC	positive	negative	positive	highly suggestive of NCC	inactive	0	3	Three calcifications both sides, additionally calcification left temporal muscle as highly suggestive NCC lesions
people with epilepsy	41	male	generalised seizures with diffuse brain damage	37	75	1	0	0	No NCC	1	0	0	No NCC	negative	negative	negative	no NCC lesion	no NCC lesion	0	0	Normal
people with epilepsy	40	male	generalised seizures within a specific age range	10	100	1	2	0	Definitive NCC	1	2	0	Definitive NCC	positive	negative	negative	highly suggestive of NCC	inactive	0	>10	Multiple NCC calcifications both sides
people with epilepsy	34	male	generalised seizures within a specific age range	24	100	1	1	0	Probable NCC	1	1	0	Probable NCC	positive	negative	negative	no NCC lesion	no NCC lesion	0	0	Normal
people with epilepsy	34	male	generalised seizures outside a specific age range	2	100	1	1	0	Probable NCC	1	1	0	Probable NCC	negative	negative	positive	highly suggestive of NCC	inactive	0	>10	Multiple calcifications both sides highly suggestive of NCC
people with epilepsy	33	female	generalised seizures outside a specific age range	2	98	1	1	0	Probable NCC	1	1	0	Probable NCC	negative	negative	negative	highly suggestive of NCC	inactive	0	7	Seven inactive calcifications, highly suggestive of NCC
people with epilepsy	31	female	generalised seizures with diffuse brain damage	3	84	1	1	0	Probable NCC	1	1	0	Probable NCC	negative	negative	negative	highly suggestive of NCC	inactive	0	2	One clear parenchymal calcification, one possible frontal as lesions highly suggestive of NCC
people with epilepsy	31	male	generalised seizures outside a specific age range	1	95	1	0	0	No NCC	1	0	0	No NCC	negative	negative	negative	no NCC lesion	no NCC lesion	0	0	Normal
people with epilepsy	30	male	generalised seizures outside a specific age range	27	97	1	0	0	No NCC	1	0	0	No NCC	negative	negative	positive	no NCC lesion	no NCC lesion	0	0	Normal
people with epilepsy	30	female	generalised seizures within a specific age range	16	100	1	0	0	No NCC	1	0	0	No NCC	negative	negative	negative	no NCC lesion	no NCC lesion	0	0	Normal
people with epilepsy	30	female	generalised seizures with focal signs	10	98	1	0	0	No NCC	1	0	0	No NCC	negative	negative	negative	no NCC lesion	no NCC lesion	0	0	Normal
people with epilepsy	30	male	generalised seizures outside a specific age range	3	100	1	0	0	No NCC	1	0	0	No NCC	negative	negative	negative	no NCC lesion	no NCC lesion	0	0	Normal
people with epilepsy	30	female	generalised seizures with diffuse brain damage	0.17	97	1	0	0	No NCC	1	0	0	No NCC	negative	negative	negative	no NCC lesion	no NCC lesion	0	0	Normal
people with epilepsy	28	female	generalised seizures within a specific age range	15	97	2	0	0	No NCC	2	0	0	No NCC	negative	negative	negative	compatible with NCC	active	1	0	Compatible with NCC, one possible cyst right temproal
people with epilepsy	27	female	generalised seizures with focal signs	15	100	1	0	0	No NCC	1	0	0	No NCC	negative	negative	negative	no NCC lesion	no NCC lesion	0	0	Normal
people with epilepsy	27	female	generalised seizures within a specific age range	13	95	1	0	0	No NCC	1	0	0	No NCC	negative	negative	negative	no NCC lesion	no NCC lesion	0	0	Normal
people with epilepsy	27	male	generalised seizures within a specific age range	9	99	1	2	0	Definitive NCC	1	1	0	Probable NCC	positive	positive	negative	no NCC lesion	no NCC lesion	0	0	Normal
people with epilepsy	26	male	generalised seizures with focal signs	19	100	2	1	0	Probable NCC	2	1	0	Probable NCC	positive	negative	negative	compatible with NCC	inactive	0	1	One possible NCC calcification left temporal
people with epilepsy	25	female	generalised seizures with focal signs	18	94	1	1	1	Definitive NCC	1	0	1	Definitive NCC	negative	positive	negative	definite NCC lesion	active	1	>10	one NCC cyst right occipital and several calcifications both sides, microhemmorhage
people with epilepsy	25	female	complex partial seizures	15	100	1	0	0	No NCC	1	0	0	No NCC	negative	negative	negative	no NCC lesion	no NCC lesion	0	0	Normal
people with epilepsy	25	female	generalised seizures with focal signs	0.08	98	1	1	0	Probable NCC	1	1	0	Probable NCC	positive	negative	negative	no NCC lesion	no NCC lesion	0	0	Normal
people with epilepsy	24	male	generalised seizures within a specific age range	11	98	2	0	0	No NCC	2	0	0	No NCC	negative	negative	negative	compatible with NCC	inactive	0	1	One little falx calcification, unclear hyperdense lesion next to posterior horn of left side ventricle compatible with NCC
people with epilepsy	23	male	generalised seizures with focal signs	0.75	88	1	0	0	No NCC	1	0	0	No NCC	negative	negative	positive	no NCC lesion	no NCC lesion	0	0	Normal
people with epilepsy	21	female	generalised seizures within a specific age range	16	97	1	1	0	Probable NCC	1	1	0	Probable NCC	negative	negative	negative	highly suggestive of NCC	inactive	0	3	Three intraparenchymal calcifications, one calcification M. Masseter right as lesions highly suggestive of NCC
people with epilepsy	21	male	generalised seizures within a specific age range	14	100	1	1	0	Probable NCC	1	0	0	No NCC	negative	positive	negative	no NCC lesion	no NCC lesion	0	0	Normal
people with epilepsy	21	male	generalised seizures with diffuse brain damage	12	97	2	0	0	No NCC	2	0	0	No NCC	negative	negative		compatible with NCC	inactive	0	0	hydrocephalus internus
people with epilepsy	21	female	generalised seizures with diffuse brain damage	4	80	1	0	0	No NCC	1	0	0	No NCC	negative	negative	negative	no NCC lesion	no NCC lesion	0	0	Posthemorrhagic defect occipital both sides
people with epilepsy	20	female	generalised seizures within a specific age range	19	100	1	1	0	Probable NCC	1	1	0	Probable NCC	positive	negative						No CT scan available
people with epilepsy	20	male	generalised seizures outside a specific age range	4	98	1	1	0	Probable NCC	1	0	0	No NCC	negative	positive	negative	no NCC lesion	no NCC lesion	0	0	Several falx calcifications, normal
people with epilepsy	19	female	generalised seizures within a specific age range	18	100	1	1	0	Probable NCC	1	1	0	Probable NCC	positive	negative	negative	no NCC lesion	no NCC lesion	0	0	Normal
people with epilepsy	19	female	generalised seizures outside a specific age range	2	96	1	0	0	No NCC	1	0	0	No NCC	negative	negative	negative	no NCC lesion	no NCC lesion	0	0	normal
people with epilepsy	18	female	generalised seizures with focal signs	16	77	1	0	0	No NCC	1	0	0	No NCC	negative	negative	negative	no NCC lesion	no NCC lesion	0	0	One falcine calcification frontal; old lesion rightbasal ganglia
people with epilepsy	18	male	generalised seizures within a specific age range	8	94	1	1	0	Probable NCC	1	1	0	Probable NCC	positive	negative	negative	no NCC lesion	no NCC lesion	0	0	Many movement artefacts, no exact evaluation possible, no clear lesion
people with epilepsy	16	male	generalised seizures with diffuse brain damage	1	78	2	1	0	Probable NCC	2	0	0	No NCC	negative	positive	negative	compatible with NCC	inactive	0	1	One possible NCC calcification leftoccipital lesion, hygroma frontal
people with epilepsy	15	male	generalised seizures with focal signs	10	98	1	2	0	Definitive NCC	1	1	0	Probable NCC	negative	positive	negative	highly suggestive of NCC	inactive	0	10	Multiple calcifications both sides as lesions highly suggestive of NCC
people with epilepsy	15	male	generalised seizures within a specific age range	9	100	1	3	0	Definitive NCC	1	2	0	Definitive NCC	positive	positive	positive	highly suggestive of NCC	inactive	0	3	Three calcifications, highly suggestive of NCC
people with epilepsy	15	male	generalised seizures outside a specific age range	1	100	1	0	0	No NCC	1	0	0	No NCC	negative	negative	negative	no NCC lesion	no NCC lesion	0	0	Normal
people with epilepsy	15	male	generalised seizures outside a specific age range	1	95	1	1	0	Probable NCC	1	1	0	Probable NCC	positive	negative	negative	no NCC lesion	no NCC lesion	0	0	Normal
people with epilepsy	15	female	generalised seizures with diffuse brain damage	0.5	97	1	1	0	Probable NCC	1	1	0	Probable NCC	positive	negative	negative	no NCC lesion	no NCC lesion	0	0	Normal
people with inactive epilepsy	63	male	inactive epilepsy	20	95	1	0	0	No NCC	1	0	0	No NCC	negative	negative	negative					No CT scan available
people with inactive epilepsy	32	male	inactive epilepsy	17	100	1	2	0	Definitive NCC	1	1	0	Probable NCC	positive	positive	negative					No CT scan available
people with inactive epilepsy	19	male	inactive epilepsy	3	98	1	2	0	Definitive NCC	1	1	0	Probable NCC	positive	positive	positive					No CT scan available
people with inactive epilepsy	16	female	inactive epilepsy	7	100	1	0	0	No NCC	1	0	0	No NCC	negative	negative	negative					No CT scan available
people with inactive epilepsy	14	male	inactive epilepsy	0.25	100	1	1	0	Probable NCC	1	1	0	Probable NCC	positive	negative	negative					No CT scan available
CT Control	86	male				0	0	0	No NCC	0	0	0	No NCC				no NCC lesion	no NCC lesion	0	0	Possible ischemia MCA right
CT Control	75	female				0	0	0	No NCC	0	0	0	No NCC				no NCC lesion	no NCC lesion	0	0	Subcortical leukencephalopathy
CT Control	72	female				0	0	0	No NCC	0	0	0	No NCC				no NCC lesion	no NCC lesion	0	0	Embolic ischemia, one subacute ischemic lesions left temporal
CT Control	70	female				0	0	0	No NCC	0	0	0	No NCC				no NCC lesion	no NCC lesion	0	0	Old ischemia MCA right
CT Control	67	female				0	0	0	No NCC	0	0	0	No NCC				no NCC lesion	no NCC lesion	0	0	Ischemia MCA left
CT Control	66	female				0	0	0	No NCC	0	0	0	No NCC				no NCC lesion	no NCC lesion	0	0	Hemorrhage basalganglia right
CT Control	64	male				0	0	0	No NCC	0	0	0	No NCC				no NCC lesion	no NCC lesion	0	0	Cerebellar ischemia right, possible brainstem involvement
CT Control	60	female				0	0	0	No NCC	0	0	0	No NCC				no NCC lesion	no NCC lesion	0	0	Tumor or ischemia left temporofrontal
CT Control	60	female				0	0	0	No NCC	0	0	0	No NCC				no NCC lesion	no NCC lesion	0	0	Basalganglia-hemorrhage right
CT Control	59	female				0	0	0	No NCC	0	0	0	No NCC				no NCC lesion	no NCC lesion	0	0	Old ischemia MCA right
CT Control	54	female				0	1	0	No NCC	0	1	0	No NCC				highly suggestive of NCC	inactive	0	3	Two clear calcifications, and third possible one, as highly suggestive NCC lesions, Intracerebral hemmorhage basalganglia left
CT Control	50	female				0	0	0	No NCC	0	0	0	No NCC				no NCC lesion	no NCC lesion	0	0	Tumor right orbita
CT Control	45	male				0	0	0	No NCC	0	0	0	No NCC				no NCC lesion	no NCC lesion	0	0	Left parietal bone defect, perifocal edema
CT Control	44	male				0	0	0	No NCC	0	0	0	No NCC				no NCC lesion	no NCC lesion	0	0	Bone defect frontal
CT Control	44	male				0	0	0	No NCC	0	0	0	No NCC				no NCC lesion	no NCC lesion	0	0	Subdural hematoma right side with midline shift
CT Control	42	male				1	0	0	No NCC	1	0	0	No NCC				compatible with NCC	inactive	0	1	Brain tumor right temporal, one possible NCC calcification
CT Control	42	female				0	0	0	No NCC	0	0	0	No NCC				no NCC lesion	no NCC lesion	0	0	Basalganglia-hemorrhage right
CT Control	41	male				0	0	0	No NCC	0	0	0	No NCC				no NCC lesion	no NCC lesion	0	0	Tumor basalganglia left
CT Control	40	male				0	0	0	No NCC	0	0	0	No NCC				no NCC lesion	no NCC lesion	0	0	Ischemic lesions basalganglia both sides
CT Control	40	female				1	0	0	No NCC	1	0	0	No NCC				compatible with NCC	inactive	0	1	Hemorrhage basalganglia left side, single calcification right compatible with NCC
CT Control	39	female				0	0	0	No NCC	0	0	0	No NCC				no NCC lesion	no NCC lesion	0	0	Tumor left temporal
CT Control	39	female				0	0	0	No NCC	0	0	0	No NCC				no NCC lesion	no NCC lesion	0	0	Suspected glioblastoma left temporal
CT Control	38	female				0	0	0	No NCC	0	0	0	No NCC				no NCC lesion	no NCC lesion	0	0	right eye missing, otherwise normal
CT Control	37	male				0	0	0	No NCC	0	0	0	No NCC				no NCC lesion	no NCC lesion	0	0	Bone defect occipital, otherwise normal
CT Control	35	male				0	0	0	No NCC	0	0	0	No NCC				no NCC lesion	no NCC lesion	0	0	Subarachnoidal hemorrhage
CT Control	34	female				0	0	0	No NCC	0	0	0	No NCC				no NCC lesion	no NCC lesion	0	0	Hyperdense basilar artery
CT Control	34	female				1	0	0	No NCC	1	0	0	No NCC				compatible with NCC	inactive	0	1	One possible NCC calcification right occipital, posthemorrhagic lesion basal ganglia right
CT Control	33	male				1	0	0	No NCC	1	0	0	No NCC				compatible with NCC	inactive	0	0	hydrocephalus internus
CT Control	32	male				0	0	0	No NCC	0	0	0	No NCC				no NCC lesion	no NCC lesion	0	0	Subdural hematoma with midline shift
CT Control	21	male				0	0	0	No NCC	0	0	0	No NCC				no NCC lesion	no NCC lesion	0	0	Tumor orbita right
CT Control	14	male				0	0	0	No NCC	0	0	0	No NCC				no NCC lesion	no NCC lesion	0	0	Orbita fracure left, postraumatic lesion left frontal
CT Control	13	female				0	0	0	No NCC	0	0	0	No NCC				no NCC lesion	no NCC lesion	0	0	MCA-ischemia and meningeal enhancement
CT Control	13	female				0	0	0	No NCC	0	0	0	No NCC				no NCC lesion	no NCC lesion	0	0	Tumor in right orbita
CT Control	8	male				0	0	0	No NCC	0	0	0	No NCC				no NCC lesion	no NCC lesion	0	0	Tumor frontal extracranial
CT Control	8	male				0	0	0	No NCC	0	0	0	No NCC				no NCC lesion	no NCC lesion	0	0	Tumor with enhancment left frontal
CT Control	8	male				1	0	0	No NCC	1	0	0	No NCC				compatible with NCC	inactive	0	0	Hydrocephalus
CT Control	5	female				1	0	0	No NCC	1	0	0	No NCC				compatible with NCC	inactive	0	0	Hydrocephalus, Fracture left side
CT Control		male				0	0	0	No NCC	0	0	0	No NCC				no NCC lesion	no NCC lesion	0	0	Ischemia right temporal, no cysticercosis
CT Control		male				0	0	0	No NCC	0	0	0	No NCC				no NCC lesion	no NCC lesion	0	0	Ischemia thalamus left side
CT Control		male				0	0	0	No NCC	0	0	0	No NCC				no NCC lesion	no NCC lesion	0	0	Arachnoid cyst, tumor paranasal sinus
no clear indication for CT scan (excluded for analysis)	76	male				0	1	0	No NCC	0	1	0	No NCC				highly suggestive of NCC	inactive	0	7	Seven calcifications both sides highly suggestive of NCC
no clear indication for CT scan (excluded for analysis)	67	male				0	0	0	No NCC	0	0	0	No NCC				no NCC lesion	no NCC lesion	0	0	Normal
no clear indication for CT scan (excluded for analysis)	67	female				0	0	0	No NCC	0	0	0	No NCC				no NCC lesion	no NCC lesion	0	0	Normal
no clear indication for CT scan (excluded for analysis)	65	male				0	0	0	No NCC	0	0	0	No NCC				no NCC lesion	no NCC lesion	0	0	Normal
no clear indication for CT scan (excluded for analysis)	62	female				0	0	0	No NCC	0	0	0	No NCC				no NCC lesion	no NCC lesion	0	0	Normal
no clear indication for CT scan (excluded for analysis)	60	male				0	0	0	No NCC	0	0	0	No NCC				no NCC lesion	no NCC lesion	0	0	Normal
no clear indication for CT scan (excluded for analysis)	60	female				0	0	0	No NCC	0	0	0	No NCC				no NCC lesion	no NCC lesion	0	0	Normal, one small falx calcification frontal and plexus calcifications.
no clear indication for CT scan (excluded for analysis)	60	female				0	0	0	No NCC	0	0	0	No NCC				no NCC lesion	no NCC lesion	0	0	Normal, Falx calcification
no clear indication for CT scan (excluded for analysis)	60	female				0	0	0	No NCC	0	0	0	No NCC				no NCC lesion	no NCC lesion	0	0	Normal
no clear indication for CT scan (excluded for analysis)	58	male				0	0	0	No NCC	0	0	0	No NCC				no NCC lesion	no NCC lesion	0	0	Normal
no clear indication for CT scan (excluded for analysis)	57	male				0	0	0	No NCC	0	0	0	No NCC				no NCC lesion	no NCC lesion	0	0	Subcortical leukencephalopathy
no clear indication for CT scan (excluded for analysis)	55	female				0	0	0	No NCC	0	0	0	No NCC				no NCC lesion	no NCC lesion	0	0	Normal
no clear indication for CT scan (excluded for analysis)	54	female				0	0	0	No NCC	0	0	0	No NCC				no NCC lesion	no NCC lesion	0	0	Normal
no clear indication for CT scan (excluded for analysis)	53	female				0	0	0	No NCC	0	0	0	No NCC				no NCC lesion	no NCC lesion	0	0	Normal
no clear indication for CT scan (excluded for analysis)	52	female				0	0	0	No NCC	0	0	0	No NCC				no NCC lesion	no NCC lesion	0	0	Normal
no clear indication for CT scan (excluded for analysis)	50	female				0	0	0	No NCC	0	0	0	No NCC				no NCC lesion	no NCC lesion	0	0	Normal
no clear indication for CT scan (excluded for analysis)	50	female				0	0	0	No NCC	0	0	0	No NCC				no NCC lesion	no NCC lesion	0	0	Normal
no clear indication for CT scan (excluded for analysis)	49	male				1	0	0	No NCC	1	0	0	No NCC				compatible with NCC	inactive	0	1	One possible NCC calcification, inactive
no clear indication for CT scan (excluded for analysis)	47	male				0	0	1	Definitive NCC	0	0	1	Definitive NCC				definite NCC lesion	active	>10	0	>10 active cysts with scolex both sides as definite NCC lesions, calcification M. temporalis and nuchal muscles
no clear indication for CT scan (excluded for analysis)	47	male				0	0	0	No NCC	0	0	0	No NCC				no NCC lesion	no NCC lesion	0	0	Normal
no clear indication for CT scan (excluded for analysis)	45	female				0	0	0	No NCC	0	0	0	No NCC				no NCC lesion	no NCC lesion	0	0	Normal
no clear indication for CT scan (excluded for analysis)	44	female				0	0	0	No NCC	0	0	0	No NCC				no NCC lesion	no NCC lesion	0	0	Normal
no clear indication for CT scan (excluded for analysis)	43	male				0	0	1	Definitive NCC	0	0	1	Definitive NCC				definite NCC lesion	active	3	0	3 cystic definite NCC lesions
no clear indication for CT scan (excluded for analysis)	43	female				0	0	0	No NCC	0	0	0	No NCC				no NCC lesion	no NCC lesion	0	0	Many movement artefacts, otherwise normal
no clear indication for CT scan (excluded for analysis)	43	female				0	0	0	No NCC	0	0	0	No NCC				no NCC lesion	no NCC lesion	0	0	Normal
no clear indication for CT scan (excluded for analysis)	43	female				0	0	0	No NCC	0	0	0	No NCC				no NCC lesion	no NCC lesion	0	0	Normal
no clear indication for CT scan (excluded for analysis)	42	male				0	0	1	Definitive NCC	0	0	1	Definitive NCC				definite NCC lesion	active	>10	>10	Multiple active and inactive NCC-lesions on both sides
no clear indication for CT scan (excluded for analysis)	42	female				0	0	0	No NCC	0	0	0	No NCC				no NCC lesion	no NCC lesion	0	0	hyperostosis
no clear indication for CT scan (excluded for analysis)	40	female				0	0	0	No NCC	0	0	0	No NCC				no NCC lesion	no NCC lesion	0	0	Normal
no clear indication for CT scan (excluded for analysis)	36	female				0	0	0	No NCC	0	0	0	No NCC				no NCC lesion	no NCC lesion	0	0	Normal
no clear indication for CT scan (excluded for analysis)	35	male				0	0	0	No NCC	0	0	0	No NCC				no NCC lesion	no NCC lesion	0	0	Normal
no clear indication for CT scan (excluded for analysis)	35	male				1	0	0	No NCC	1	0	0	No NCC				compatible with NCC	inactive	0	1	One possible NCC calcification left occipital
no clear indication for CT scan (excluded for analysis)	35	male				1	0	0	No NCC	1	0	0	No NCC				compatible with NCC	inactive	0	1	One possible NCC calcification right occipital
no clear indication for CT scan (excluded for analysis)	35	female				0	0	0	No NCC	0	0	0	No NCC				no NCC lesion	no NCC lesion	0	0	Normal
no clear indication for CT scan (excluded for analysis)	33	male				0	1	0	No NCC	0	1	0	No NCC				highly suggestive of NCC	inactive	0	4	Four calcifications both sides as lesions highly suggestive of NCC
no clear indication for CT scan (excluded for analysis)	31	female				0	0	0	No NCC	0	0	0	No NCC				no NCC lesion	no NCC lesion	0	0	Normal
no clear indication for CT scan (excluded for analysis)	30	male				1	0	0	No NCC	1	0	0	No NCC				compatible with NCC	inactive	0	1	One calcification left temporooccipital compatible with NCC
no clear indication for CT scan (excluded for analysis)	30	female				0	0	0	No NCC	0	0	0	No NCC				no NCC lesion	no NCC lesion	0	0	Normal
no clear indication for CT scan (excluded for analysis)	30	female				0	1	0	No NCC	0	1	0	No NCC				highly suggestive of NCC	inactive	0	3	Three highly suggestive NCC calcifications in midline, inactive
no clear indication for CT scan (excluded for analysis)	29	female				0	0	0	No NCC	0	0	0	No NCC				no NCC lesion	no NCC lesion	0	0	Normal
no clear indication for CT scan (excluded for analysis)	28	male				0	0	0	No NCC	0	0	0	No NCC				no NCC lesion	no NCC lesion	0	0	Movement artefacts, otherwise normal
no clear indication for CT scan (excluded for analysis)	28	female				1	0	0	No NCC	1	0	0	No NCC				compatible with NCC	inactive	0	1	One possible calcification left temporal compatible with NCC
no clear indication for CT scan (excluded for analysis)	23	female				0	0	0	No NCC	0	0	0	No NCC				no NCC lesion	no NCC lesion	0	0	Normal
no clear indication for CT scan (excluded for analysis)	21	male				0	0	0	No NCC	0	0	0	No NCC				no NCC lesion	no NCC lesion	0	0	Normal
no clear indication for CT scan (excluded for analysis)	21	female				0	0	0	No NCC	0	0	0	No NCC				no NCC lesion	no NCC lesion	0	0	Normal
no clear indication for CT scan (excluded for analysis)	19	female				0	0	0	No NCC	0	0	0	No NCC				no NCC lesion	no NCC lesion	0	0	Normal
no clear indication for CT scan (excluded for analysis)	17	female				0	0	0	No NCC	0	0	0	No NCC				no NCC lesion	no NCC lesion	0	0	Normal
no clear indication for CT scan (excluded for analysis)	17	female				0	0	0	No NCC	0	0	0	No NCC				no NCC lesion	no NCC lesion	0	0	Normal
no clear indication for CT scan (excluded for analysis)	16	male				0	0	0	No NCC	0	0	0	No NCC				no NCC lesion	no NCC lesion	0	0	Normal
no clear indication for CT scan (excluded for analysis)	16	female				0	0	0	No NCC	0	0	0	No NCC				no NCC lesion	no NCC lesion	0	0	Normal
no clear indication for CT scan (excluded for analysis)	14	male				0	0	0	No NCC	0	0	0	No NCC				no NCC lesion	no NCC lesion	0	0	Normal
no clear indication for CT scan (excluded for analysis)	12	male				0	0	0	No NCC	0	0	0	No NCC				no NCC lesion	no NCC lesion	0	0	Normal
no clear indication for CT scan (excluded for analysis)	11	male				0	0	0	No NCC	0	0	0	No NCC				no NCC lesion	no NCC lesion	0	0	Normal
no clear indication for CT scan (excluded for analysis)	11	female				0	0	0	No NCC	0	0	0	No NCC				no NCC lesion	no NCC lesion	0	0	Normal
no clear indication for CT scan (excluded for analysis)	9	female				0	0	0	No NCC	0	0	0	No NCC				no NCC lesion	no NCC lesion	0	0	Normal
no clear indication for CT scan (excluded for analysis)	9	female				1	0	0	No NCC	1	0	0	No NCC				compatible with NCC	active	1	0	Compatible with NCC, one possible cyst without scolex right basal ganglia, if NCC, then active
no clear indication for CT scan (excluded for analysis)	8	male				0	1	0	No NCC	0	1	0	No NCC				highly suggestive of NCC	active	2	1	One calcification right frontal, one contrast enhancing cyst right temporal and one cyst without enhancement right occipital as highly suggestive lesions for NCC
no clear indication for CT scan (excluded for analysis)	2	female				0	0	0	No NCC	0	0	0	No NCC				no NCC lesion	no NCC lesion	0	0	Normal
no clear indication for CT scan (excluded for analysis)	2	female				1	0	0	No NCC	1	0	0	No NCC				compatible with NCC	active	1	0	One possible NCC cyst
no clear indication for CT scan (excluded for analysis)	1	female				0	0	0	No NCC	0	0	0	No NCC				no NCC lesion	no NCC lesion	0	0	Normal
no clear indication for CT scan (excluded for analysis)		male				0	0	0	No NCC	0	0	0	No NCC				no NCC lesion	no NCC lesion	0	0	Normal
